# Supplementary material for: Anoxia Rapidly Induces Changes in Expression of a Large and Diverse Set of Genes in Endothelial Cells
Source: Int J Mol Sci. 2023 Mar 8;24(6):5157. doi: 10.3390/ijms24065157 (PMC10049254; doi:10.3390/ijms24065157)
Supplement: Supplementary file 1 [file ijms-24-05157-s001.zip]

Archive with 1 entries (1 files):
- ijms-2239713-supplementary.pdf
